# Supplementary material for: Resuscitation and Forensic Factors Influencing Outcome in Penetrating Cardiac Injury
Source: Diagnostics (Basel). 2024 Jul 1;14(13):1406. doi: 10.3390/diagnostics14131406 (PMC11241016; doi:10.3390/diagnostics14131406)
Supplement: Supplementary file 1 [file diagnostics-14-01406-s001.zip]

Archive with 1 entries (1 files):
- diagnostics-3069634-supplementary.pdf
